# Supplementary material for: Artificial Intelligence for Liquid Biopsy: FTIR Spectroscopy and Autoencoder-Based Detection of Cancer Biomarkers in Extracellular Vesicles
Source: Cells. 2025 Dec 2;14(23):1909. doi: 10.3390/cells14231909 (PMC12691381; doi:10.3390/cells14231909)
Supplement: Supplementary file 1 [file cells-14-01909-s001.zip]

Archive with 1 entries (1 files):
- cells-3949549-supplementary.pdf
